# Supplementary material for: Application of Video Head Impulse Test in the Diagnosis and Follow-Up of Vestibular Schwannoma: Case Series, Narrative Literature Review and Clinical Practice Implications
Source: J Clin Med. 2025 Oct 13;14(20):7222. doi: 10.3390/jcm14207222 (PMC12565445; doi:10.3390/jcm14207222)
Supplement: Supplementary file 1 [file jcm-14-07222-s001.zip]

Archive with 1 entries (1 files):
- jcm-3871455-supplementary.pdf
